# Supplementary material for: PTEN overexpression and nuclear β-catenin stabilization promote morular differentiation through induction of epithelial–mesenchymal transition and cancer stem cell-like properties in endometrial carcinoma
Source: Cell Commun Signal. 2022 Nov 21;20:181. doi: 10.1186/s12964-022-00999-w (PMC9677676; doi:10.1186/s12964-022-00999-w)
Supplement: Supplementary file 2 — Additional file 1: Table S1. Primer sequences used in this study [file 12964_2022_999_MOESM2_ESM.xlsx]

## Sheet: Sheet1
	Supplementary Table S1. Primer sequences used in this study
	Gene	Assay	Sequence
	Cyclin D2	mRNA	Forward	5'-TGGGGAAGTTGAAGTGGAAC-3'
			Reverse	5'-ATCATCGACGGTGGGTACAT-3'
		Promoter
		(-2329/+4)	Forward	5'-CGTGCTAGCCAAGTGATGTCCAGAGGCTGG-3'
			Reverse	5'-CTTCCATGGCTCTGAAGCGGTGACGCAAG-3'
		(-645/+4)	Forward	5'-TATCGATACTCCCTCTTCTTCCTCTGCACACACTC-3'		Inverse PCR method
			Reverse	5'-GAGGGAGTATCGATAGAGAAATGTTCTGGCACCT-3'
		(-562/+4)	Forward	5'-TATCGATAGGTACCGCAGCTTCGAAGTTATCAGG-3'		Inverse PCR method
		(-382/+4)	Forward	5'-TATCGATAGGTACCGCAAGGGCAGGAGGATTAGG-3'
		(-291/+4)	Forward	5'-TATCGATAGGTACCGAGGGCAGAAATAGGAGTCG-3'
		(-125/+4)	Forward	5'-TATCGATAGGTACCGGGGAGGGAGAGATTGAAAG-3'
		(-562) to (-125)	common reverse	5'-CGGTACCTATCGATAGAGAAATGTTCTGGCACCT-3'
		Mt (-291/+4)	Forward	5'-CATAGAGTGCTGCGGGTCGGGCCAGCTGCTGTTC-3'		Inverse PCR method
			Reverse	5'-CCGCAGCACTCTATGGTCCCCCGCCACCCCCCAC-3'
	PTEN	Mutations
		exon 1	Forward	5'-TCTGCCATCTCTCTCTCCT-3'
			Reverse	5'-AGAGGAGCAGCCGCAGAAATG-3'
		exon 2	Forward	5'-TTTCAGATATTTCTTTCCTTA-3'
			Reverse	5'-TTTGAAATAGAAAATCAAAGC-3'
		exon 3	Forward	5'-TAATTTCAAATGTTAGCTCAT-3'
			Reverse	5'-AAGATATTTGCAAGCATACAA-3'
		exon 4	Forward	5'-GTTTGTTAGTATTAGTACTTT-3'
			Reverse	5'-ACAACATAGTACAGTACATTC-3'
		exon 5a	Forward	5'-TATTCTGAGGTTATCTTTTA-3'
			Reverse	5'-CTTTCCAGCTTTACAGTGAA-3'
		exon 5b	Forward	5'-GCTAAGTGAAGATGACAATCA-3'
			Reverse	5'-AGGAAAAACATCAAAAAATAA-3'
		exon 6	Forward	5'-TTGGCTTCTCTTTTTTTTCTG-3'
			Reverse	5'-ACATGGAAGGATGAGAATTTC-3'
		exon 7	Forward	5'-CCTGTGAAATAATACTGGTATG-3'
			Reverse	5'-CTCCCAATGAAAGTAAAGTACA-3'
		exon 8a	Forward	5'-TTAAATATGTCATTTCATTTCTTTTTC-3'
			Reverse	5'-CTTTGTCTTTATTTGCTTTGT-3'
		exon 8b	Forward	5'-GTGCAGATAATGACAAGGAATA-3'
			Reverse	5'-ACACATCACATACATACAAGTC-3'
		exon 9	Forward	5'-TTCATTTTAAATTTTCTTTCT-3'
			Reverse	5'-TGGTGTTTTATCCCTCTTGAT-3'
	EBP50	Promoter	Forward	5'-TAGACAGCTCTGGGCCTCTT-3'
			Reverse	5'-CTTCCCGTCCAGCGAACC-3'
	Mt (- 291/+ 4): changes in twelve nucleotides are highlighted by underlines.
