# Supplementary material for: PTEN overexpression and nuclear β-catenin stabilization promote morular differentiation through induction of epithelial–mesenchymal transition and cancer stem cell-like properties in endometrial carcinoma
Source: Cell Commun Signal. 2022 Nov 21;20:181. doi: 10.1186/s12964-022-00999-w (PMC9677676; doi:10.1186/s12964-022-00999-w)
Supplement: Supplementary file 4 — Additional file 3: Table S2. Summary of antibodies used in this study [file 12964_2022_999_MOESM4_ESM.xlsx]

## Sheet: Sheet1
	Supplementary Table S2. Summary of antibodies used in this study
	Antibody	Clone/Catalog No	Source
	phospho-Rb at Ser807/811	Rabbit Poly / #9308	Cell Signaling Technology (Danvers, MA, USA)
	AKT	Rabbit Poly / #9272	Cell Signaling Technology
	phospho-GSK3b at Ser9	/ #9336L	Cell Signaling Technology
	phospho-b-catenin at Se33/37/Thr41	/ #9561	Cell Signaling Technology
	Slug	C19G7 / #9585	Cell Signaling Technology
	Cleaved caspase-3 (Asp175)	/ #9664	Cell Signaling Technology
	ZEB1	/ HPA027524	Sigma-Aldrich Cemicals (St. Louis, MO, USA)
	b-actin	AC-15 / A5441	Sigma-Aldrich Cemicals
	Twist1	Twist2C1a / ab50887	Abcam (Cambridge, MA, USA)
	Snail	Rabbit Poly / ab180714	Abcam
	Sox2	Rabbit Poly / ab97959	Abcam
	Nestin	10C2 / ab22035	Abcam
	CD44v6	VFF-18 / ab78960	Abcam
	EBP50	EPR5562 / ab109430	Abcam
	GSK-3b	7/GSK-3b / 610201	BD Bioscience (San Jose CA, USA)
	b-catenin	14/Beta-Catenin / 610154	BD Bioscience
	N-cadherin	32/N-Cadherin / 610920	BD Bioscience
	Cyclin D2	G132-43 / 554201	BD Bioscience
	BAX	6A7 / 556467	BD Bioscience
	phospho-AKT at Ser473	M89-61 / 560397	BD Bioscience
	Rb	G3-245 / 554136	BD Bioscience
	p27kip1	57/Kip1/p27 / 610242	BD Bioscience
	ALDH1	44/ALDH / 611194	BD Bioscience
	Ki-67	MIB-1 / M7240	DAKO (Glostrup, Denmark)
	p21waf1	SX118 / M7202	DAKO
	Cyclin D1	SP4 / M3635	DAKO
	BCL2	124 / M0887	DAKO
	CD44s	DF1485 / M7082	DAKO
	Cyclin A2	6E6 / NCL-CYCLINA	Novocastra (Newcastle, UK)
	ERa	6F11 / NCL-L-ER-6F11	Novocastra
	p53	DO-7 / NCL-L-p53-DO7	Novocastra
	CD133	W6B3C1 / 130-092-395	Miltenyi Biotechnology (Bergish Gladbach, Germany)
	PTEN	6H2.1 / #04-035	Miltenyi Biotechnology
	Cyclin B1	H433 / sc-752	Santa Cruz Biotechnolgy (Santa Cruz, CA, USA)
	E-cadherin	HECD-1 / M106	Takara
