# Supplementary material for: PTEN overexpression and nuclear β-catenin stabilization promote morular differentiation through induction of epithelial–mesenchymal transition and cancer stem cell-like properties in endometrial carcinoma
Source: Cell Commun Signal. 2022 Nov 21;20:181. doi: 10.1186/s12964-022-00999-w (PMC9677676; doi:10.1186/s12964-022-00999-w)
Supplement: Supplementary file 7 — Additional file 6: Table S3. Relationship between PTEN expression and morular fomation and histological garde of endometrial carcinomas [file 12964_2022_999_MOESM7_ESM.xlsx]

## Sheet: Stat view用
case	morule+/-	PTEN p/n	Grade	PTEN score	ki-67
m1	あり	N	G1	<3	<0,4
m2	あり	N	G1	<3	≧0.4
m3	あり	P	G1	3≧	<0,4
m4	あり	N	G1	<3	<0,4
m5	あり	P	G1	3≧	<0,4
m6	あり	P	G1	<3	≧0.4
m7	あり	P	G1	3≧	<0,4
m8	あり	P	G1	<3	<0,4
m9	あり	P	G1	<3	<0,4
m10	あり	P	G1	3≧	<0,4
m11	あり	N	G1	<3	≧0.4
m12	あり	P	G1	3≧	≧0.4
m13	あり	N	G1	<3	<0,4
m14	あり	N	G1	<3	≧0.4
m15	あり	N	G1	<3	≧0.4
m16	あり	P	G1	3≧	<0,4
m17	あり	N	G1	<3	<0,4
m20	あり	P	G1	3≧	<0,4
m21	あり	P	G1	3≧	<0,4
m22	あり	P	G1	3≧	<0,4
m23	あり	P	G1	3≧	<0,4
m24	あり	P	G1	3≧	≧0.4
m25	あり	P	G1	3≧	≧0.4
m26	あり	P	G1	<3	≧0.4
m27	あり	P	G1	3≧	≧0.4
m28	あり	P	G1	<3	<0,4
m29	あり	P	G1	<3	<0,4
m30	あり	P	G1	<3	<0,4
m31	あり	P	G1	<3	≧0.4
m32	あり	N	G1	<3	<0,4
m33	あり	P	G1	3≧	<0,4
m34	あり	N	G1	<3	≧0.4
m35	あり	P	G1	<3	<0,4
m36	あり	N	G1	<3	≧0.4
m37	あり	P	G1	3≧	<0,4
m38	あり	P	G1	3≧	<0,4
ii1	なし	P	G2	3≧	≧0.4
ii2	なし	P	G2	3≧	≧0.4
ii3	なし	P	G2	3≧	≧0.4
ii4	なし	P	G2	3≧	<0,4
ii5	なし	P	G2	3≧	<0,4
ii7	なし	P	G2	3≧	<0,4
ii8	なし	P	G2	3≧	≧0.4
ii10	なし	P	G2	3≧	≧0.4
ii11	なし	P	G2	<3	≧0.4
ii12	なし	P	G2	3≧	<0,4
ii13	なし	N	G2	<3	≧0.4
ii14	なし	N	G2	<3	≧0.4
ii15	なし	P	G2	<3	<0,4
ii16	なし	P	G2	3≧	≧0.4
ii17	なし	P	G2	3≧	<0,4
ii18	なし	P	G2	<3	<0,4
ii19	なし	P	G2	3≧	≧0.4
ii20	なし	N	G2	<3	≧0.4
ii21	なし	P	G2	<3	≧0.4
ii22	なし	P	G2	<3	≧0.4
m18	あり	P	G2	3≧	≧0.4
m19	あり	P	G2	3≧	≧0.4
ii23	なし	N	G2	<3	≧0.4
ii24	なし	P	G2	3≧	<0,4
ii25	なし	P	G2	3≧	<0,4
ii26	なし	N	G2	<3	≧0.4
ii27	なし	P	G2	3≧	≧0.4
ii28	なし	P	G2	3≧	<0,4
ii29	なし	P	G2	3≧	<0,4
ii30	なし	P	G2	<3	≧0.4
ii31	なし	P	G2	3≧	≧0.4
ii32	なし	P	G2	<3	≧0.4
ii33	なし	P	G2	3≧	≧0.4
iii1	なし	N	G3	<3	≧0.4
iii2	なし	P	G3	<3	≧0.4
iii3	なし	P	G3	3≧	≧0.4
iii4	なし	P	G3	3≧	≧0.4
iii5	なし	P	G3	3≧	≧0.4
iii6	なし	P	G3	<3	≧0.4
iii8	なし	P	G3	3≧	≧0.4
iii9	なし	P	G3	3≧	≧0.4
iii10	なし	P	G3	<3	≧0.4
iii11	なし	P	G3	3≧	≧0.4
iii12	なし	P	G3	3≧	≧0.4
iii13	なし	N	G3	<3	<0,4
iii14	なし	P	G3	<3	≧0.4
iii15	なし	P	G3	3≧	≧0.4
iii16	なし	P	G3	3≧	≧0.4
iii17	なし	P	G3	<3	≧0.4
iii18	なし	N	G3	<3	≧0.4
iii20	なし	P	G3	<3	≧0.4
iii21	なし	P	G3	3≧	≧0.4
iii22	なし	P	G3	3≧	≧0.4
iii23	なし	P	G3	3≧	≧0.4
iii32	なし	N	G3	<3	≧0.4
iii33	なし	P	G3	3≧	≧0.4
iii24	なし	P	G3	3≧	≧0.4
iii25	なし	P	G3	<3	≧0.4
iii26	なし	P	G3	3≧	<0,4
iii27	なし	P	G3	3≧	≧0.4
iii28	なし	P	G3	3≧	≧0.4
iii29	なし	P	G3	3≧	≧0.4
iii30	なし	P	G3	3≧	≧0.4
iii31	なし	P	G3	3≧	≧0.4

## Sheet: 表
			Supplementary Table S3. Relationship between PTEN expression and morular fomation
			and histological garde of endometrial carcinomas
						PTEN score
						0	≧1	P-value
					n	n (%)	n (%)
			Morular lesion		38	0	38 (100)
			Sur Ca lesion	with morule	38	11 (28.9)	27 (71.1)	0.079
				w/o morule	62	9 (14.5)	53 (85.5)
			n, number of cases
